# Supplementary material for: Drought stress tolerance strategies revealed by RNA-Seq in two sorghum genotypes with contrasting WUE
Source: BMC Plant Biol. 2016 May 21;16:115. doi: 10.1186/s12870-016-0800-x (PMC4875703; doi:10.1186/s12870-016-0800-x)
Supplement: Additional file 1: Table S1. — Singular enrichment analysis using AgriGO to identify enriched gene ontologies among the 340 unique up-regulated genes in IS22330 under WW conditions. Table S2. Singular enrichment analysis using AgriGO to identify enriched gene ontologies among the 160 unique down-regulated genes in IS22330 under DS conditions. Table S3. Singular enrichment analysis using AgriGO to identify enriched gene ontologies among the 428 unique up-regulated genes resulted from the comparison of the two genotypes under DS conditions. Table S4. Singular enrichment analysis using AgriGO to identify enriched gene ontologies among the 393 unique down-regulated genes resulted from the comparison of the two genotypes under DS conditions. Table S5. Singular enrichment analysis using AgriGO to identify enriched gene ontologies among the 171 unique DEGs in response to DS conditions in both the genotypes. Table S6. Cross-comparison of enriched GO terms resulted from the unique up-regulated genes of IS20351 and IS22330 in response to DS conditions. Table S7. Cross-comparison of enriched GO terms resulted from the unique down-regulated genes of IS20351 and IS22330 in response to DS conditions. (XLSX 53 kb) [file 12870_2016_800_MOESM1_ESM.xlsx]

## Sheet: Table S1
Table S1. Singular enrichment analysis using AgriGO to identify enriched gene ontologies among the 340 unique up-regulated genes in IS22330 under WW conditions.
GO term	Ontology	Description	Number in input list	Number in BG/Ref	p-value	FDR
GO:0019438	P	aromatic compound biosynthetic process	39	452	8.9e-09	3.8e-06
GO:0019748	P	secondary metabolic process	54	826	1e-07	2.2e-05
GO:0009698	P	phenylpropanoid metabolic process	35	454	6.2e-07	3.8e-05
GO:0009699	P	phenylpropanoid biosynthetic process	31	363	3.7e-07	3.8e-05
GO:0006575	P	cellular amino acid derivative metabolic process	44	645	5.6e-07	3.8e-05
GO:0009813	P	flavonoid biosynthetic process	22	200	4.1e-07	3.8e-05
GO:0006725	P	cellular aromatic compound metabolic process	50	776	4.7e-07	3.8e-05
GO:0042398	P	cellular amino acid derivative biosynthetic process	35	460	8.2e-07	4.4e-05
GO:0006519	P	cellular amino acid and derivative metabolic process	65	1185	2e-06	9.3e-05
GO:0009812	P	flavonoid metabolic process	22	227	2.8e-06	0.00012
GO:0006915	P	apoptosis	39	601	7.4e-06	0.00028
GO:0009644	P	response to high light intensity	14	121	3.1e-05	0.0011
GO:0012501	P	programmed cell death	44	766	3.3e-05	0.0011
GO:0009642	P	response to light intensity	16	164	5.8e-05	0.0017
GO:0008219	P	cell death	44	816	0.00013	0.0037
GO:0016265	P	death	44	818	0.00014	0.0037
GO:0010035	P	response to inorganic substance	23	338	0.00029	0.0071
GO:0009408	P	response to heat	22	324	0.00039	0.0093
GO:0010286	P	heat acclimation	7	43	0.00049	0.011
GO:0034641	P	cellular nitrogen compound metabolic process	38	718	0.00052	0.011
GO:0042542	P	response to hydrogen peroxide	14	167	0.00068	0.014
GO:0000302	P	response to reactive oxygen species	15	203	0.0015	0.028
GO:0051554	P	flavonol metabolic process	5	28	0.0022	0.036
GO:0051555	P	flavonol biosynthetic process	5	28	0.0022	0.036
GO:0051552	P	flavone metabolic process	5	28	0.0022	0.036
GO:0051553	P	flavone biosynthetic process	5	28	0.0022	0.036
GO:0042435	P	indole derivative biosynthetic process	7	58	0.0024	0.037
GO:0009110	P	vitamin biosynthetic process	12	152	0.0025	0.039
GO:0009834	P	secondary cell wall biogenesis	7	60	0.0028	0.042
GO:0004497	F	monooxygenase activity	40	474	1e-08	5.6e-07
GO:0019825	F	oxygen binding	28	255	1.1e-08	5.6e-07
GO:0020037	F	heme binding	48	626	6e-09	5.6e-07
GO:0046906	F	tetrapyrrole binding	49	669	1.6e-08	6e-07
GO:0005506	F	iron ion binding	57	890	8.7e-08	2.6e-06
GO:0004364	F	glutathione transferase activity	15	98	7.3e-07	1.8e-05
GO:0009055	F	electron carrier activity	55	984	7.4e-06	0.00016
GO:0016765	F	transferase activity	17	208	0.00025	0.0047
GO:0016491	F	oxidoreductase activity	98	2349	0.0003	0.0049
GO:0016829	F	lyase activity	32	570	0.00055	0.0083
GO:0016210	F	naringenin-chalcone synthase activity	5	21	0.00072	0.0098
GO:0015197	F	peptide transporter activity	7	54	0.0016	0.02

## Sheet: Table S2
Table S2. Singular enrichment analysis using AgriGO to identify enriched gene ontologies among the 160 unique down-regulated genes in IS22330 under DS conditions.
GO term	Ontology	Description	Number in input list	Number in BG/Ref	p-value	FDR
GO:0006915	P	apoptosis	38	601	2.7e-11	7.4e-09
GO:0016265	P	death	42	818	1e-09	7.2e-08
GO:0012501	P	programmed cell death	41	766	5.2e-10	7.2e-08
GO:0008219	P	cell death	42	816	9.7e-10	7.2e-08
GO:0048610	P	reproductive cellular process	6	27	1.7e-05	0.00096
GO:0016491	F	oxidoreductase activity	70	2349	7.1e-06	0.00085
GO:0017076	F	purine nucleotide binding	92	3720	0.00026	0.0052
GO:0001883	F	purine nucleoside binding	87	3449	0.00021	0.0052
GO:0001882	F	nucleoside binding	87	3471	0.00026	0.0052
GO:0004497	F	monooxygenase activity	21	474	0.00013	0.0052
GO:0030554	F	adenyl nucleotide binding	87	3444	0.0002	0.0052
GO:0009055	F	electron carrier activity	33	984	0.00032	0.0055
GO:0000166	F	nucleotide binding	104	4630	0.0026	0.022
GO:0032559	F	adenyl ribonucleotide binding	77	3226	0.0023	0.022
GO:0032555	F	purine ribonucleotide binding	82	3495	0.0026	0.022
GO:0032553	F	ribonucleotide binding	82	3495	0.0026	0.022
GO:0005506	F	iron ion binding	28	890	0.0022	0.022
GO:0005524	F	ATP binding	76	3197	0.0028	0.022
GO:0046906	F	tetrapyrrole binding	23	669	0.0019	0.022
GO:0050662	F	coenzyme binding	21	589	0.0019	0.022
GO:0050660	F	FAD binding	10	206	0.004	0.03

## Sheet: Table S3
Table S3. Singular enrichment analysis using AgriGO to identify enriched gene ontologies among the 428 unique up-regulated genes resulted from the comparison of the two genotypes under DS conditions.
GO term	Ontology	Description	Number in input list	Number in BG/Ref	p-value	FDR
GO:0006275	P	regulation of DNA replication	9	57	0.00011	0.0078
GO:0008219	P	cell death	45	816	0.00011	0.0078
GO:0006468	P	protein amino acid phosphorylation	77	1623	6.6e-05	0.0078
GO:0000084	P	S phase of mitotic cell cycle	7	34	0.00016	0.0078
GO:0001560	P	regulation of cell growth by extracellular stimulus	5	14	0.00017	0.0078
GO:0009886	P	post-embryonic morphogenesis	13	122	0.00015	0.0078
GO:0012501	P	programmed cell death	44	766	5.5e-05	0.0078
GO:0051320	P	S phase	7	34	0.00016	0.0078
GO:0006915	P	apoptosis	38	601	2.6e-05	0.0078
GO:0016265	P	death	45	818	0.00012	0.0078
GO:0019748	P	secondary metabolic process	44	826	0.00027	0.011
GO:0006270	P	DNA replication initiation	7	43	0.00056	0.022
GO:0030174	P	regulation of DNA replication initiation	5	21	0.00079	0.027
GO:0006268	P	DNA unwinding during replication	5	21	0.00079	0.027
GO:0006805	P	xenobiotic metabolic process	6	35	0.0011	0.032
GO:0010161	P	red light signaling pathway	6	35	0.0011	0.032
GO:0016114	P	terpenoid biosynthetic process	11	117	0.0013	0.035
GO:0009410	P	response to xenobiotic stimulus	6	37	0.0014	0.037
GO:0006026	P	aminoglycan catabolic process	6	39	0.0018	0.038
GO:0006032	P	chitin catabolic process	6	39	0.0018	0.038
GO:0009611	P	response to wounding	20	312	0.0018	0.038
GO:0016310	P	phosphorylation	79	1872	0.0016	0.038
GO:0010189	P	vitamin E biosynthetic process	5	27	0.0021	0.039
GO:0042752	P	regulation of circadian rhythm	6	40	0.002	0.039
GO:0042360	P	vitamin E metabolic process	5	27	0.0021	0.039
GO:0006030	P	chitin metabolic process	6	42	0.0025	0.042
GO:0009404	P	toxin metabolic process	6	42	0.0025	0.042
GO:0009407	P	toxin catabolic process	6	42	0.0025	0.042
GO:0051329	P	interphase of mitotic cell cycle	10	112	0.0029	0.045
GO:0051325	P	interphase	10	112	0.0029	0.045
GO:0006022	P	aminoglycan metabolic process	7	61	0.0035	0.05
GO:0009736	P	cytokinin mediated signaling pathway	6	47	0.0042	0.05
GO:0009735	P	response to cytokinin stimulus	12	156	0.0037	0.05
GO:0009683	P	indoleacetic acid metabolic process	5	32	0.0041	0.05
GO:0009684	P	indoleacetic acid biosynthetic process	5	32	0.0041	0.05
GO:0009813	P	flavonoid biosynthetic process	14	200	0.004	0.05
GO:0006721	P	terpenoid metabolic process	12	154	0.0033	0.05
GO:0048830	P	adventitious root development	5	32	0.0041	0.05
GO:0006261	P	DNA-dependent DNA replication	12	157	0.0039	0.05
GO:0004364	F	glutathione transferase activity	19	98	1.1e-09	2e-07
GO:0016765	F	transferase activity	21	208	3.6e-06	0.00031
GO:0004674	F	protein serine/threonine kinase activity	74	1460	1.2e-05	0.00068
GO:0008171	F	O-methyltransferase activity	11	71	2.4e-05	0.00069
GO:0019825	F	oxygen binding	22	255	2.1e-05	0.00069
GO:0005524	F	ATP binding	136	3197	1.9e-05	0.00069
GO:0032559	F	adenyl ribonucleotide binding	136	3226	2.9e-05	0.00072
GO:0004672	F	protein kinase activity	82	1731	4e-05	0.00086
GO:0004713	F	protein tyrosine kinase activity	65	1304	6.6e-05	0.00089
GO:0030554	F	adenyl nucleotide binding	142	3444	5.3e-05	0.00089
GO:0070547	F	L-tyrosine aminotransferase activity	5	11	6.7e-05	0.00089
GO:0001883	F	purine nucleoside binding	142	3449	5.7e-05	0.00089
GO:0004838	F	L-tyrosine:2-oxoglutarate aminotransferase activity	5	11	6.7e-05	0.00089
GO:0001882	F	nucleoside binding	142	3471	7.6e-05	0.00094
GO:0016773	F	phosphotransferase activity, alcohol group as acceptor	87	1936	0.00013	0.0015
GO:0004497	F	monooxygenase activity	30	474	0.00018	0.0019
GO:0016301	F	kinase activity	94	2152	0.00019	0.0019
GO:0032553	F	ribonucleotide binding	139	3495	0.00031	0.0028
GO:0032555	F	purine ribonucleotide binding	139	3495	0.00031	0.0028
GO:0008061	F	chitin binding	5	19	0.00054	0.0044
GO:0017076	F	purine nucleotide binding	145	3720	0.00052	0.0044
GO:0016740	F	transferase activity	188	5115	0.0012	0.0091
GO:0020037	F	heme binding	33	626	0.0018	0.013
GO:0003824	F	catalytic activity	447	13636	0.0023	0.016
GO:0046906	F	tetrapyrrole binding	34	669	0.0027	0.018
GO:0016847	F	1-aminocyclopropane-1-carboxylate synthase activity	5	30	0.0032	0.02
GO:0016846	F	carbon-sulfur lyase activity	7	60	0.0032	0.02
GO:0004568	F	chitinase activity	5	32	0.0041	0.022
GO:0030247	F	polysaccharide binding	5	32	0.0041	0.022
GO:0030246	F	carbohydrate binding	22	384	0.0039	0.022
GO:0001871	F	pattern binding	5	32	0.0041	0.022
GO:0004867	F	serine-type endopeptidase inhibitor activity	7	70	0.0069	0.037
GO:0016782	F	transferase activity, transferring sulfur-containing groups	5	38	0.0078	0.04
GO:0005506	F	iron ion binding	40	890	0.0087	0.044
GO:0005656	C	pre-replicative complex	5	7	1.3e-05	0.0011
GO:0042555	C	MCM complex	5	9	3.2e-05	0.0014

## Sheet: Table S4
Table S4. Singular enrichment analysis using AgriGO to identify enriched gene ontologies among the 393 unique down-regulated genes resulted from the comparison of the two genotypes under DS conditions.
GO term	Ontology	Description	Number in input list	Number in BG/Ref	p-value	FDR
GO:0010876	P	lipid localization	12	16	4.1e-13	1.4e-10
GO:0006915	P	apoptosis	38	601	1.1e-07	1.9e-05
GO:0008219	P	cell death	45	816	3e-07	2.8e-05
GO:0016265	P	death	45	818	3.2e-07	2.8e-05
GO:0012501	P	programmed cell death	42	766	8.7e-07	6.1e-05
GO:0006869	P	lipid transport	12	143	0.00025	0.015
GO:0051554	P	flavonol metabolic process	5	28	0.00087	0.025
GO:0051555	P	flavonol biosynthetic process	5	28	0.00087	0.025
GO:0051552	P	flavone metabolic process	5	28	0.00087	0.025
GO:0051553	P	flavone biosynthetic process	5	28	0.00087	0.025
GO:0048610	P	reproductive cellular process	5	27	0.00075	0.025
GO:0016131	P	brassinosteroid metabolic process	7	58	0.00071	0.025
GO:0009055	F	electron carrier activity	57	984	1.4e-09	1.9e-07
GO:0004497	F	monooxygenase activity	35	474	1e-08	6.7e-07
GO:0020037	F	heme binding	40	626	3.8e-08	1.7e-06
GO:0016491	F	oxidoreductase activity	95	2349	2.4e-07	6.3e-06
GO:0046906	F	tetrapyrrole binding	40	669	2e-07	6.3e-06
GO:0005506	F	iron ion binding	46	890	1.2e-06	2.7e-05
GO:0019825	F	oxygen binding	21	255	1.9e-06	3.6e-05
GO:0004553	F	hydrolase activity, hydrolyzing O-glycosyl compounds	29	543	6.7e-05	0.0011
GO:0016798	F	hydrolase activity, acting on glycosyl bonds	29	595	0.00029	0.0044
GO:0010181	F	FMN binding	7	66	0.0014	0.017
GO:0003824	F	catalytic activity	358	13636	0.0014	0.017
GO:0030276	F	clathrin binding	5	39	0.0032	0.036

## Sheet: Table S5
Table S4. Singular enrichment analysis using AgriGO to identify enriched gene ontologies among the 171 unique down-regulated genes resulted from the comparison of the two genotypes under DS conditions.
GO term	Ontology	Description	Number in input list	Number in BG/Ref	p-value	FDR
GO:0009737	P	response to abscisic acid stimulus	15	664	4.1e-06	0.00051
GO:0009719	P	response to endogenous stimulus	25	1755	9e-06	0.00056
GO:0010033	P	response to organic substance	27	2117	2.7e-05	0.0011
GO:0009725	P	response to hormone stimulus	21	1601	0.00016	0.0051
GO:0009415	P	response to water	9	393	0.00034	0.0085
GO:0009414	P	response to water deprivation	8	374	0.0011	0.02
GO:0019684	P	photosynthesis, light reaction	5	144	0.0013	0.02
GO:0042221	P	response to chemical stimulus	31	3244	0.0011	0.02
GO:0015979	P	photosynthesis	6	250	0.0027	0.034
GO:0010035	P	response to inorganic substance	7	338	0.0027	0.034
GO:0055114	P	oxidation reduction	7	352	0.0034	0.038

## Sheet: Table S6
Table S6. Cross-comparison of enriched GO terms resulted from the unique up-regulated genes of IS20351 and IS22330 in response to DS conditions.
GO Information				CM		IS20351		IS22330
No	GO Term	Ontology	Description	IS20351	IS22330	FDR	Num	FDR	Num
1	GO:0010876	P	lipid localization			1.2e-06	8	---	---
2	GO:0009408	P	response to heat			1.3e-06	24	---	---
3	GO:0009414	P	response to water deprivation			1.1e-05	24	---	---
4	GO:0050896	P	response to stimulus			1.3e-05	157	---	---
5	GO:0009415	P	response to water			1.6e-05	24	---	---
6	GO:0009719	P	response to endogenous stimulus			5.7e-05	59	0.012	9
7	GO:0009737	P	response to abscisic acid stimulus			5.7e-05	31	0.014	5
8	GO:0042221	P	response to chemical stimulus			6.3e-05	92	0.0027	15
9	GO:0010033	P	response to organic substance			0.00011	66	0.013	10
10	GO:0009725	P	response to hormone stimulus			0.00011	54	0.02	8
11	GO:0006950	P	response to stress			0.00012	100	---	---
12	GO:0009628	P	response to abiotic stimulus			0.00016	72	---	---
13	GO:0009738	P	abscisic acid mediated signaling pathway			0.00031	14	---	---
14	GO:0010286	P	heat acclimation			0.00046	7	---	---
15	GO:0016053	P	organic acid biosynthetic process			0.00061	27	---	---
16	GO:0046394	P	carboxylic acid biosynthetic process			0.00061	27	---	---
17	GO:0043155	P	negative regulation of photosynthesis, light reaction			0.00062	5	---	---
18	GO:0010205	P	photoinhibition			0.00062	5	---	---
19	GO:0009644	P	response to high light intensity			0.0014	10	---	---
20	GO:0009266	P	response to temperature stimulus			0.0024	32	---	---
21	GO:0009642	P	response to light intensity			0.0032	11	---	---
22	GO:0009788	P	negative regulation of abscisic acid mediated signaling pathway			0.0047	6	---	---
23	GO:0042548	P	regulation of photosynthesis, light reaction			0.0052	5	---	---
24	GO:0010109	P	regulation of photosynthesis			0.0056	5	---	---
25	GO:0016137	P	glycoside metabolic process			0.0057	8	---	---
26	GO:0019757	P	glycosinolate metabolic process			0.0062	5	---	---
27	GO:0016143	P	S-glycoside metabolic process			0.0062	5	---	---
28	GO:0019760	P	glucosinolate metabolic process			0.0062	5	---	---
29	GO:0032787	P	monocarboxylic acid metabolic process			0.0077	24	---	---
30	GO:0010119	P	regulation of stomatal movement			0.0077	9	---	---
31	GO:0009694	P	jasmonic acid metabolic process			0.0094	6	---	---
32	GO:0009695	P	jasmonic acid biosynthetic process			0.0094	6	---	---
33	GO:0005975	P	carbohydrate metabolic process			0.0096	42	---	---
34	GO:0042445	P	hormone metabolic process			0.011	11	---	---
35	GO:0009787	P	regulation of abscisic acid mediated signaling pathway			0.011	7	---	---
36	GO:0043436	P	oxoacid metabolic process			0.012	38	---	---
37	GO:0031408	P	oxylipin biosynthetic process			0.012	6	---	---
38	GO:0019752	P	carboxylic acid metabolic process			0.012	38	---	---
39	GO:0006082	P	organic acid metabolic process			0.012	38	---	---
40	GO:0031407	P	oxylipin metabolic process			0.012	6	---	---
41	GO:0019748	P	secondary metabolic process			0.012	27	---	---
42	GO:0042446	P	hormone biosynthetic process			0.012	8	---	---
43	GO:0042219	P	cellular amino acid derivative catabolic process			0.012	5	---	---
44	GO:0009084	P	glutamine family amino acid biosynthetic process			0.012	5	---	---
45	GO:0042180	P	cellular ketone metabolic process			0.013	38	---	---
46	GO:0044262	P	cellular carbohydrate metabolic process			0.016	26	---	---
47	GO:0009064	P	glutamine family amino acid metabolic process			0.017	7	---	---
48	GO:0043467	P	regulation of generation of precursor metabolites and energy			0.021	5	---	---
49	GO:0009851	P	auxin biosynthetic process			0.023	6	---	---
50	GO:0009605	P	response to external stimulus			0.023	27	---	---
51	GO:0034641	P	cellular nitrogen compound metabolic process			0.025	23	---	---
52	GO:0055114	P	oxidation reduction			0.025	14	---	---
53	GO:0006869	P	lipid transport			0.025	8	---	---
54	GO:0016131	P	brassinosteroid metabolic process			0.025	5	---	---
55	GO:0009825	P	multidimensional cell growth			0.025	7	---	---
56	GO:0006629	P	lipid metabolic process			0.027	37	---	---
57	GO:0009119	P	ribonucleoside metabolic process			0.032	6	---	---
58	GO:0009767	P	photosynthetic electron transport chain			0.034	5	---	---
59	GO:0009416	P	response to light stimulus			0.034	28	---	---
60	GO:0010817	P	regulation of hormone levels			0.034	13	---	---
61	GO:0010118	P	stomatal movement			0.036	9	---	---
62	GO:0009314	P	response to radiation			0.044	28	---	---
63	GO:0006631	P	fatty acid metabolic process			0.045	14	---	---
64	GO:0009269	P	response to desiccation			0.046	5	---	---
65	GO:0009733	P	response to auxin stimulus			0.046	17	---	---
66	GO:0009611	P	response to wounding			0.047	12	---	---
67	GO:0016798	F	hydrolase activity, acting on glycosyl bonds			0.00059	27	---	---
68	GO:0009055	F	electron carrier activity			0.00059	38	---	---
69	GO:0004553	F	hydrolase activity, hydrolyzing O-glycosyl compounds			0.00067	25	---	---
70	GO:0016903	F	oxidoreductase activity, acting on the aldehyde or oxo group of donors			0.0023	11	---	---
71	GO:0016491	F	oxidoreductase activity			0.0028	65	---	---
72	GO:0016620	F	oxidoreductase activity, acting on the aldehyde or oxo group of donors, NAD or NADP as acceptor			0.0028	9	---	---
73	GO:0016762	F	xyloglucan:xyloglucosyl transferase activity			0.015	5	---	---
74	GO:0000323	C	lytic vacuole			0.024	8	---	---
75	GO:0005576	C	extracellular region			---	---	0.0057	6

## Sheet: Table S7
Table S7. Cross-comparison of enriched GO terms resulted from the unique down-regulated genes of IS20351 and IS22330 in response to DS conditions.
GO Information				CM		IS20351		IS22330
No	GO Term	Ontology	Description	IS20351	IS22330	FDR	Num	FDR	Num
1	GO:0015979	P	photosynthesis			1.7e-08	26	---	---
2	GO:0034641	P	cellular nitrogen compound metabolic process			2.9e-06	40	0.041	12
3	GO:0015995	P	chlorophyll biosynthetic process			3.9e-05	10	---	---
4	GO:0046148	P	pigment biosynthetic process			3.9e-05	17	---	---
5	GO:0006779	P	porphyrin biosynthetic process			3.9e-05	11	---	---
6	GO:0006268	P	DNA unwinding during replication			4.8e-05	7	---	---
7	GO:0008152	P	metabolic process			4.8e-05	350	---	---
8	GO:0033014	P	tetrapyrrole biosynthetic process			5e-05	11	---	---
9	GO:0006414	P	translational elongation			0.00013	16	---	---
10	GO:0015994	P	chlorophyll metabolic process			0.00019	10	---	---
11	GO:0009765	P	photosynthesis, light harvesting			0.00024	8	---	---
12	GO:0042440	P	pigment metabolic process			0.00024	17	---	---
13	GO:0060249	P	anatomical structure homeostasis			0.00024	5	---	---
14	GO:0006778	P	porphyrin metabolic process			0.00024	11	---	---
15	GO:0044271	P	cellular nitrogen compound biosynthetic process			0.00024	27	---	---
16	GO:0033013	P	tetrapyrrole metabolic process			0.00025	11	---	---
17	GO:0030174	P	regulation of DNA replication initiation			0.00025	6	---	---
18	GO:0000084	P	S phase of mitotic cell cycle			0.00025	7	---	---
19	GO:0009886	P	post-embryonic morphogenesis			0.00025	12	---	---
20	GO:0051320	P	S phase			0.00025	7	---	---
21	GO:0019684	P	photosynthesis, light reaction			0.00025	13	---	---
22	GO:0006805	P	xenobiotic metabolic process			0.00028	7	---	---
23	GO:0006412	P	translation			0.0003	37	---	---
24	GO:0009410	P	response to xenobiotic stimulus			0.00035	7	---	---
25	GO:0009399	P	nitrogen fixation			0.00041	6	---	---
26	GO:0032508	P	DNA duplex unwinding			0.0005	7	---	---
27	GO:0032392	P	DNA geometric change			0.00055	7	---	---
28	GO:0048451	P	petal formation			0.0015	5	---	---
29	GO:0006261	P	DNA-dependent DNA replication			0.0017	12	---	---
30	GO:0006275	P	regulation of DNA replication			0.0032	7	---	---
31	GO:0016052	P	carbohydrate catabolic process			0.0034	19	---	---
32	GO:0006270	P	DNA replication initiation			0.0044	6	---	---
33	GO:0048446	P	petal morphogenesis			0.0044	5	---	---
34	GO:0009058	P	biosynthetic process			0.0048	172	---	---
35	GO:0018130	P	heterocycle biosynthetic process			0.0049	11	---	---
36	GO:0009735	P	response to cytokinin stimulus			0.005	11	---	---
37	GO:0006091	P	generation of precursor metabolites and energy			0.0055	25	---	---
38	GO:0051325	P	interphase			0.0063	9	---	---
39	GO:0051329	P	interphase of mitotic cell cycle			0.0063	9	---	---
40	GO:0016114	P	terpenoid biosynthetic process			0.0082	9	---	---
41	GO:0044237	P	cellular metabolic process			0.0088	281	---	---
42	GO:0015977	P	carbon fixation			0.0088	6	---	---
43	GO:0010161	P	red light signaling pathway			0.0095	5	---	---
44	GO:0042221	P	response to chemical stimulus			0.011	89	0.0039	42
45	GO:0001666	P	response to hypoxia			0.011	6	---	---
46	GO:0000160	P	two-component signal transduction system (phosphorelay)			0.011	10	---	---
47	GO:0070482	P	response to oxygen levels			0.011	6	---	---
48	GO:0016109	P	tetraterpenoid biosynthetic process			0.011	5	---	---
49	GO:0016117	P	carotenoid biosynthetic process			0.011	5	---	---
50	GO:0006721	P	terpenoid metabolic process			0.011	10	---	---
51	GO:0048448	P	stamen morphogenesis			0.011	5	---	---
52	GO:0009308	P	amine metabolic process			0.012	30	0.046	13
53	GO:0070887	P	cellular response to chemical stimulus			0.012	33	---	---
54	GO:0005975	P	carbohydrate metabolic process			0.012	46	---	---
55	GO:0044249	P	cellular biosynthetic process			0.012	161	---	---
56	GO:0042752	P	regulation of circadian rhythm			0.013	5	---	---
57	GO:0042254	P	ribosome biogenesis			0.015	17	---	---
58	GO:0042592	P	homeostatic process			0.015	23	---	---
59	GO:0019320	P	hexose catabolic process			0.018	11	---	---
60	GO:0006007	P	glucose catabolic process			0.018	11	---	---
61	GO:0000022	P	mitotic spindle elongation			0.018	6	---	---
62	GO:0009736	P	cytokinin mediated signaling pathway			0.021	5	---	---
63	GO:0022613	P	ribonucleoprotein complex biogenesis			0.021	19	---	---
64	GO:0051231	P	spindle elongation			0.021	6	---	---
65	GO:0008299	P	isoprenoid biosynthetic process			0.024	9	---	---
66	GO:0010035	P	response to inorganic substance			0.025	15	---	---
67	GO:0044036	P	cell wall macromolecule metabolic process			0.025	8	---	---
68	GO:0048449	P	floral organ formation			0.025	6	---	---
69	GO:0006006	P	glucose metabolic process			0.027	11	---	---
70	GO:0051188	P	cofactor biosynthetic process			0.028	12	---	---
71	GO:0016108	P	tetraterpenoid metabolic process			0.029	5	---	---
72	GO:0016116	P	carotenoid metabolic process			0.029	5	---	---
73	GO:0006720	P	isoprenoid metabolic process			0.029	10	---	---
74	GO:0051186	P	cofactor metabolic process			0.029	18	---	---
75	GO:0009755	P	hormone-mediated signaling pathway			0.034	22	---	---
76	GO:0008610	P	lipid biosynthetic process			0.04	24	---	---
77	GO:0046483	P	heterocycle metabolic process			0.044	25	---	---
78	GO:0032870	P	cellular response to hormone stimulus			0.046	22	---	---
79	GO:0010033	P	response to organic substance			0.046	58	0.0069	30
80	GO:0006022	P	aminoglycan metabolic process			0.046	5	---	---
81	GO:0006096	P	glycolysis			0.047	8	---	---
82	GO:0046365	P	monosaccharide catabolic process			0.049	11	---	---
83	GO:0003735	F	structural constituent of ribosome			6.5e-06	30	---	---
84	GO:0016765	F	transferase activity, transferring alkyl or aryl (other than methyl) groups			0.00054	16	---	---
85	GO:0005198	F	structural molecule activity			0.00054	32	---	---
86	GO:0004364	F	glutathione transferase activity			0.0018	10	0.014	5
87	GO:0046906	F	tetrapyrrole binding			0.0036	29	---	---
88	GO:0016168	F	chlorophyll binding			0.0077	6	---	---
89	GO:0030613	F	oxidoreductase activity, acting on phosphorus or arsenic in donors			0.0077	5	---	---
90	GO:0008794	F	arsenate reductase (glutaredoxin) activity			0.0077	5	---	---
91	GO:0016491	F	oxidoreductase activity			0.0077	70	0.0019	35
92	GO:0030614	F	oxidoreductase activity, acting on phosphorus or arsenic in donors, with disulfide as acceptor			0.0077	5	---	---
93	GO:0008171	F	O-methyltransferase activity			0.0099	7	---	---
94	GO:0030611	F	arsenate reductase activity			0.0099	5	---	---
95	GO:0070566	F	adenylyltransferase activity			0.012	5	---	---
96	GO:0000156	F	two-component response regulator activity			0.015	6	---	---
97	GO:0003678	F	DNA helicase activity			0.015	6	---	---
98	GO:0004553	F	hydrolase activity, hydrolyzing O-glycosyl compounds			0.015	22	---	---
99	GO:0016829	F	lyase activity			0.015	23	0.0098	13
100	GO:0048037	F	cofactor binding			0.015	29	---	---
101	GO:0003697	F	single-stranded DNA binding			0.015	7	---	---
102	GO:0005506	F	iron ion binding			0.018	31	---	---
103	GO:0008483	F	transaminase activity			0.031	6	---	---
104	GO:0050662	F	coenzyme binding			0.031	22	---	---
105	GO:0016638	F	oxidoreductase activity, acting on the CH-NH2 group of donors			0.031	5	---	---
106	GO:0016798	F	hydrolase activity, acting on glycosyl bonds			0.031	22	---	---
107	GO:0008094	F	DNA-dependent ATPase activity			0.031	6	---	---
108	GO:0004289	F	subtilase activity			0.032	5	---	---
109	GO:0020037	F	heme binding			0.046	22	---	---
110	GO:0016769	F	transferase activity, transferring nitrogenous groups			0.046	6	---	---
111	GO:0009507	C	chloroplast			4.7e-10	83	---	---
112	GO:0022626	C	cytosolic ribosome			1.3e-09	27	---	---
113	GO:0033279	C	ribosomal subunit			4.4e-08	26	---	---
114	GO:0044434	C	chloroplast part			4.4e-08	42	---	---
115	GO:0009536	C	plastid			4.4e-08	84	---	---
116	GO:0044445	C	cytosolic part			4.4e-08	27	---	---
117	GO:0044435	C	plastid part			3.6e-07	42	---	---
118	GO:0034357	C	photosynthetic membrane			9.3e-07	30	---	---
119	GO:0005656	C	pre-replicative complex			9.3e-07	6	---	---
120	GO:0009579	C	thylakoid			1.3e-06	32	---	---
121	GO:0031976	C	plastid thylakoid			1.6e-06	29	---	---
122	GO:0042555	C	MCM complex			1.6e-06	6	---	---
123	GO:0009535	C	chloroplast thylakoid membrane			1.6e-06	27	---	---
124	GO:0009534	C	chloroplast thylakoid			1.6e-06	29	---	---
125	GO:0055035	C	plastid thylakoid membrane			1.6e-06	27	---	---
126	GO:0042651	C	thylakoid membrane			2e-06	27	---	---
127	GO:0031984	C	organelle subcompartment			2e-06	29	---	---
128	GO:0005840	C	ribosome			2e-06	30	---	---
129	GO:0044436	C	thylakoid part			4.2e-06	28	---	---
130	GO:0022627	C	cytosolic small ribosomal subunit			5.8e-06	13	---	---
131	GO:0015935	C	small ribosomal subunit			2.1e-05	13	---	---
132	GO:0009521	C	photosystem			2.7e-05	12	---	---
133	GO:0022625	C	cytosolic large ribosomal subunit			3.6e-05	12	---	---
134	GO:0015934	C	large ribosomal subunit			0.00011	14	---	---
135	GO:0030529	C	ribonucleoprotein complex			0.00039	36	---	---
136	GO:0009522	C	photosystem I			0.00041	7	---	---
137	GO:0010287	C	plastoglobule			0.00044	9	---	---
138	GO:0009523	C	photosystem II			0.0011	8	---	---
139	GO:0043601	C	nuclear replisome			0.0011	5	---	---
140	GO:0030894	C	replisome			0.0011	5	---	---
141	GO:0032993	C	protein-DNA complex			0.0011	10	---	---
142	GO:0031978	C	plastid thylakoid lumen			0.0011	8	---	---
143	GO:0031977	C	thylakoid lumen			0.0011	8	---	---
144	GO:0009543	C	chloroplast thylakoid lumen			0.0011	8	---	---
145	GO:0044444	C	cytoplasmic part			0.0018	187	---	---
146	GO:0043232	C	intracellular non-membrane-bounded organelle			0.002	64	---	---
147	GO:0043228	C	non-membrane-bounded organelle			0.002	64	---	---
148	GO:0043596	C	nuclear replication fork			0.0022	5	---	---
149	GO:0032991	C	macromolecular complex			0.0028	91	---	---
150	GO:0005829	C	cytosol			0.0042	53	---	---
151	GO:0009941	C	chloroplast envelope			0.0064	10	---	---
152	GO:0044454	C	nuclear chromosome part			0.0067	11	---	---
153	GO:0000228	C	nuclear chromosome			0.0086	12	---	---
154	GO:0005576	C	extracellular region			0.0086	27	---	---
155	GO:0005737	C	cytoplasm			0.01	209	---	---
156	GO:0044446	C	intracellular organelle part			0.013	119	---	---
157	GO:0009532	C	plastid stroma			0.014	10	---	---
158	GO:0009526	C	plastid envelope			0.014	10	---	---
159	GO:0044422	C	organelle part			0.014	119	---	---
160	GO:0009706	C	chloroplast inner membrane			0.017	6	---	---
161	GO:0009570	C	chloroplast stroma			0.019	8	---	---
162	GO:0031969	C	chloroplast membrane			0.02	7	---	---
163	GO:0009528	C	plastid inner membrane			0.021	6	---	---
164	GO:0005657	C	replication fork			0.021	5	---	---
165	GO:0042170	C	plastid membrane			0.041	7	---	---
166	GO:0043233	C	organelle lumen			0.042	39	---	---
167	GO:0006575	P	cellular amino acid derivative metabolic process			---	---	0.0028	16
168	GO:0006519	P	cellular amino acid and derivative metabolic process			---	---	0.0028	22
169	GO:0006725	P	cellular aromatic compound metabolic process			---	---	0.0028	17
170	GO:0019438	P	aromatic compound biosynthetic process			---	---	0.0039	12
171	GO:0009751	P	response to salicylic acid stimulus			---	---	0.013	9
172	GO:0009072	P	aromatic amino acid family metabolic process			---	---	0.013	5
173	GO:0055114	P	oxidation reduction			---	---	0.016	9
174	GO:0050776	P	regulation of immune response			---	---	0.016	5
175	GO:0019748	P	secondary metabolic process			---	---	0.016	15
176	GO:0009698	P	phenylpropanoid metabolic process			---	---	0.018	10
177	GO:0042398	P	cellular amino acid derivative biosynthetic process			---	---	0.018	10
178	GO:0002682	P	regulation of immune system process			---	---	0.018	5
179	GO:0006576	P	cellular biogenic amine metabolic process			---	---	0.018	5
180	GO:0009719	P	response to endogenous stimulus			---	---	0.018	24
181	GO:0044106	P	cellular amine metabolic process			---	---	0.018	12
182	GO:0009808	P	lignin metabolic process			---	---	0.019	5
183	GO:0009723	P	response to ethylene stimulus			---	---	0.028	8
184	GO:0009753	P	response to jasmonic acid stimulus			---	---	0.039	8
185	GO:0031347	P	regulation of defense response			---	---	0.041	5
186	GO:0009725	P	response to hormone stimulus			---	---	0.041	21
187	GO:0019825	F	oxygen binding			---	---	0.014	8
188	GO:0004497	F	monooxygenase activity			---	---	0.028	10
189	GO:0005507	F	copper ion binding			---	---	0.028	6
190	GO:0048046	C	apoplast			---	---	0.0033	8
191	GO:0030312	C	external encapsulating structure			---	---	0.034	13
